# Supplementary material for: Estimation of Free Sugars in the Filipino Food Composition Table and Evaluation of Population-Level Intake
Source: Nutrients. 2023 Mar 9;15(6):1343. doi: 10.3390/nu15061343 (PMC10051834; doi:10.3390/nu15061343)
Supplement: Supplementary file 1 [file nutrients-15-01343-s001.zip]

Archive with 1 entries (1 files):
- nutrients-2141046-supplementary.pdf
